# Supplementary material for: Iturin A Rescued STb-R-Induced Pork Skeletal Muscle Growth Restriction through the Hypothalamic-Pituitary-mTORC1 Growth Axis
Source: Animals (Basel). 2022 Jun 17;12(12):1568. doi: 10.3390/ani12121568 (PMC9219473; doi:10.3390/ani12121568)
Supplement: Supplementary file 1 [file animals-12-01568-s001.zip]

Archive with 1 entries (1 files):
- animals-1669794-supplementary.pdf
